# Supplementary material for: A Cytosolic Protein Kinase STY46 in Arabidopsis thaliana Is Involved in Plant Growth and Abiotic Stress Response
Source: Plants (Basel). 2020 Jan 2;9(1):57. doi: 10.3390/plants9010057 (PMC7020404; doi:10.3390/plants9010057)
Supplement: Supplementary file 1 [file plants-09-00057-s001.zip]

Archive with 7 entries (4 files):
- Supplementary Data Files/
- Supplementary Data Files/Correlation of STY46 transcripts and characterized phenotypes.xlsx
- Supplementary Data Files/plants-659425-supplementary.docx
- __MACOSX/
- __MACOSX/Supplementary Data Files/
- __MACOSX/Supplementary Data Files/._Correlation of STY46 transcripts and characterized phenotypes.xlsx
- __MACOSX/Supplementary Data Files/._plants-659425-supplementary.docx
