# Supplementary material for: A Cytosolic Protein Kinase STY46 in Arabidopsis thaliana Is Involved in Plant Growth and Abiotic Stress Response
Source: Plants (Basel). 2020 Jan 2;9(1):57. doi: 10.3390/plants9010057 (PMC7020404; doi:10.3390/plants9010057)
Supplement: Supplementary file 1 [file plants-09-00057-s001.zip › Supplementary Data Files/Correlation of STY46 transcripts and characterized phenotypes.xlsx]

## Sheet: STY46
Correlation of STY46 transcripts and characterized phenotypes
Name	Transcript Fold	FW	DW	FW_DW	Day 16	Day 20	Day 23	Growth rate 1	Growth rate 2	Growth rate 3	Protein	Seed weight	Seed length	Seed width	Rootlentgh_MS	Rootlentgh_manitol	Rootlentgh_NaCL	Rootlentgh_ABA	Control_starch	Mannitol_starch	NaCl_starch	Control_sugar	Mannitol_sugar	NaCl_sugar	Control_rosette	Mannitol_rosette	NaCl_rosette	Poto_Control	Photo_NaCl	Cond_Control	Cond_NaCl	Control	Ci_NaCl	Trmmol_Control	Trmmol_NaCl	SL_OA	SL_AA	SL_Sugar	SL_Starch	SL_Protein	SL_Pellet	Sink_OA	Sink_AA	Sink_Sugar	Sink_Starch	Sink_Protein	Sink_Pellet	Silique_OA	Silique_AA
Col-0	1	0.049	0.004	11.263	1.548	4.614	9.494	0.097	0.767	1.627	396.416	17.667	0.444	0.271	55.222	25	38.563	14.429	5.946	6.566	6.832	0.362	0.84	0.522	4.153	3.495	2.857	25.051	23.65	0.542	0.481	1492.91	1488.14	9.103	8.406	0.074	0.053	0.262	0.252	0.273	0.085	0.061	0.082	0.062	0.288	0.297	0.21	0.066	0.051
Sty46-1	0.419	0.044	0.004	11.513	1.441	3.835	7.699	0.09	0.599	1.288	380.087	17.333	0.428	0.272	24.625	25.143	29.917	17.714	5.41	7.181	10.167	0.43	0.388	0.376	3.586	3.038	2.552	25.517	17.718	0.362	0.301	1342.22	1180.81	6.479	5.438	NA	NA	NA	NA	NA	NA	NA	NA	NA	NA	NA	NA	NA	NA
sty46-2	0.0484	0.037	0.003	11.311	1.426	4.058	8.017	0.089	0.658	1.32	379.883	17	0.435	0.281	39	23	43.143	14	5.777	6.415	8.831	0.336	0.785	0.172	3.552	3.388	2.804	25.11	15.948	0.394	0.298	1360.8	1317.64	7.011	5.511	NA	NA	NA	NA	NA	NA	NA	NA	NA	NA	NA	NA	NA	NA
OE-25	55.76	0.06	0.005	12.463	2.83	6.714	12.115	0.177	0.971	1.8	432.952	31	0.556	0.321	94.778	33.4	52.438	55.958	5.225	6.754	6.364	0.314	1.654	1.03	4.881	3.609	3.446	25.207	28.511	0.309	0.442	1289.48	1135.38	5.738	7.745	0.069	0.088	0.324	0.2	0.191	0.126	0.059	0.157	0.148	0.228	0.227	0.181	0.068	0.038
OE-52	28.6	0.046	0.004	12.598	1.87	5.049	10.035	0.117	0.795	1.662	417.644	23.333	0.498	0.289	NA	NA	NA	NA	6.529	8.231	5.944	0.192	0.603	0.675	3.764	3.107	2.992	17.27	24.729	0.234	0.499	1116.84	1537.14	4.215	8.912	0.032	0.041	0.202	0.311	0.291	0.122	0.041	0.058	0.051	0.307	0.209	0.335	0.063	0.04
OE-26	23.6	0.041	0.003	12.449	1.908	5.096	10.317	0.119	0.797	1.74	396.825	18.667	0.477	0.266	NA	NA	NA	NA	6.219	7.582	6.803	0.168	0.359	0.614	4.148	3.66	2.892	NA	NA	NA	NA	NA	NA	NA	NA	NA	NA	NA	NA	NA	NA	NA	NA	NA	NA	NA	NA	NA	NA
	r	0.801736	0.692908	0.758287	0.985876	0.961857	0.902188	0.986073	0.90147	0.729401	0.931609	0.984692	0.988736	0.892062	0.914451	0.979449	0.809589	0.996549	-0.25333	0.160493	-0.610297	-0.332776	0.754121	0.922027	0.81747	0.363044	0.936082	-0.17366	0.830016	-0.566122	0.460455	-0.479771	-0.345563	-0.543273	0.448083	-0.00915033	0.7827	0.591647	-0.554068	-0.829147	0.860246	0.0091276	0.791174	0.864169	-0.792416	-0.68335	-0.27459	0.48702	-0.886862
	r2	0.64278	0.480121	0.574999	0.971952	0.925169	0.813943	0.97234	0.812649	0.532027	0.867895	0.969618	0.9776	0.795774	0.836221	0.95932	0.655435	0.99311	0.064176	0.0257581	0.372463	0.11074	0.568698	0.850133	0.668257	0.131801	0.87625	0.0301579	0.688926	0.320494	0.212019	0.230181	0.119414	0.295146	0.200778	8.37285e-05	0.612619	0.350046	0.306991	0.687484	0.740022	8.33131e-05	0.625957	0.746788	0.627923	0.466967	0.0753994	0.237189	0.786524
	P	0.102876	0.10208	0.658623	0.1423	0.240706	0.490993	0.10418	0.117285	0.135668	2.7485e-11	0.607124	0.111227	0.107442	0.0509624	0.370672	0.0646729	0.505564	0.280619	0.342185	0.36285	0.10778	0.117505	0.11313	0.207539	0.186326	0.172143	0.459774	0.555814	0.146106	0.146932	2.31009e-09	2.24717e-08	0.361057	0.395512	0.260077	0.260141	0.265696	0.265465	0.265391	0.261516	0.25995	0.261188	0.26086	0.266019	0.265187	0.265124	0.260277	0.25966
[truncated: 22 more columns]
